# Supplementary material for: Phylotypic Diversity of Bacteria Associated with Speleothems of a Silicate Cave in a Guiana Shield Tepui
Source: Microorganisms. 2022 Jul 11;10(7):1395. doi: 10.3390/microorganisms10071395 (PMC9316562; doi:10.3390/microorganisms10071395)
Supplement: Supplementary file 1 [file microorganisms-10-01395-s001.zip]

Archive with 1 entries (1 files):
- microorganisms-1720595-supplementary.pdf
